# Supplementary material for: Knowledge, attitudes, and practices towards COVID-19 among college students in China: A systematic review and meta-analysis
Source: PLoS One. 2022 Jun 16;17(6):e0270038. doi: 10.1371/journal.pone.0270038 (PMC9202839; doi:10.1371/journal.pone.0270038)
Supplement: S1 File — (XLSX) [file pone.0270038.s002.xlsx]

## Sheet: KAP
Lead author	Sampling month /year	Area	Study design	Sample size	male	medical students	Knowledge（%）	Positive attitude（%）	Negative attitude（%）	Practice（%）	Quality level
Ding Y	Feb.2020	Nationwide	Cross-sectional	1461	639	633	59.17				Good
Gao Z	Feb.2020	Nationwide	Cross-sectional	588	190	388		99.6			Good
Jia Y	Feb.2020	Nationwide	Cross-sectional	740	282	561	84.62	94.59	14.12	96.57	Good
Jiang R	Feb.2020	NR	Cross-sectional	472	227		48.41	63	28		Good
Peng Y	Feb.2020	Xi’an, Shanxi	Cross-sectional	872	338	430	82.34	73.81		87.94	Fair
Shen D	Jan.2020-Feb.2020	Guangdong	Cross-sectional	44446	20215	13116		92.7		76.5	Good
Tao X	Aug.2020	Guangdong-Hong Kong-Macao Greater Bay Area	Cross-sectional	3795	1602	485	68.66				Fair
Xu H	Feb.2020-Mar.2020	Central China	Cross-sectional	380	190		82.46	92.1	5.5		Fair
Cheng YM	Feb.2020-Mar.2020	Xi’an, Shanxi	Cross-sectional	5578	2109	1932	82.42				Good
Ding MJ	Jan.2020	Fujian, Guangxi, Jiangxi	Cross-sectional	3055	1420		94.68	94.68	43.54		Good
Ge WJ	Feb.2020	Zhejiang	Cross-sectional	1845	553	667	61.14	60.89	18.64		Fair
Guan CL	NR	NR	Cross-sectional	360	270	180	70.84		22.78		Fair
Guo L	Mar.2020-May.2020	Nationwide	Cross-sectional	6608	2762	375	80.07			86.1	Fair
Han JL	Feb.2020	Nationwide	Cross-sectional	262	85	134	62.21				Fair
Huang MY	Jan.2020-Feb.2020	Anhui	Cross-sectional	3037	1039		78.44			73.36	Fair
Huang YJ	Apr.2020-May.2020	NR	Cross-sectional	491	151	98	88.8	86.15	5.91		Fair
Huang YZ	Feb.2020	Jiangxi	Cross-sectional	9445	3441	1755	47.81	69.03	14.61	68.94	Fair
Jia LL	Feb.2020-Mar.2020	Shanxi	Cross-sectional	1278		584	78.87				Good
Jiang XQ	NR	Anhui	Cross-sectional	650			91.65				Fair
Kuang ZL	Feb.2020	Wuhan, Hubei	Cross-sectional	422	200		61.6				Fair
Li CX	NR	Panzhihua, Sichuan	Cross-sectional	544	241	302	73.75				Fair
Li QJ	Jan.2020-Feb.2020	Nationwide	Cross-sectional	840	423	221	95.66	94.9	5.1		Fair
Li YX	Jan.2020-Feb.2020	NR	Cross-sectional	18705	3455		84.33			89.19	Fair
Liu M	NR	NR	Cross-sectional	165	46	46	78.2	87.9	10.91	91.5	Fair
Naijimai MMTAL	Apr.2020-May.2020	Xinjiang	Cross-sectional	941	285	682	76.62	79.93		87.07	Fair
Peng Y	Mar.2020	Hunan	Cross-sectional	4103	1213	1101	85				Good
Tan J	Feb.2020	Nationwide	Cross-sectional	1027	282	689		88.8	2.92	83.4	Good
Wang S	Mar.2020	Qingdao, Shandong	Cross-sectional	1365	540	721		89.67			Fair
Wang LL	Jun.2020	Guizhou	Cross-sectional	835	295	304				88.84	Good
Wang S	Jul.2020-Nov.2020	Xuzhou, Jiangsu	Cross-sectional	2842	1018	2347	71.85	87.7		97.2	Good
Wang Y	Mar.2020	Anhui, Shandong, Jiangsu et al	Cross-sectional	1414	671		96.17	93.92	2.83	88.97	Good
Wang YY	Feb.2020	Henan	Cross-sectional	1513	555	490	71.2				Fair
Wu CJ	Jun.2021	Yangzhou, Jiangsu	Cross-sectional	1297	371	734	84.98		19.66	67.31	Fair
Wu P	Mar.2020	Hengyang, Hunan	Cross-sectional	30892	15078	9623	77.01				Good
Xiao H	Feb.2020	Wuhan, Hubei	Cross-sectional	3966	1591			75.47	24.53		Fair
Xu LY	May.2020	Hebei	Cross-sectional	350	163	60	71.74			50.64	Fair
Yang H	Jan.2020	Wuhan, Hubei	Cross-sectional	8252				84.67	46.83		Fair
Zhang J	Jan.2020-Feb.2020	Guangdong	Cross-sectional	312	67				26.6		Fair
Zhao CX	Mar.2020	Nationwide	Cross-sectional	850	405	200	66.94				Fair
Zhao N	Feb.2020-Mar.2020	Gansu	Cross-sectional	7705	1980	6027	40	66.7		78.42	Good
Zhu JX	Jun.2020	Zhejiang	Cross-sectional	603	196	313	61.55				Good
Zhu JX	Feb.2020	Guangdong	Cross-sectional	134			66.42			73.43	Fair
Note: "NR" means not reported.

## Sheet: KAP-Detailed
			Knowledge（%）					Practice（%）
Lead author	Sampling month /year	Area	Symptom	Incubation period	Transmission	People at risk	Prevention	Wearing masks	Hand washing	Social distancing
Ding Y	Feb.2020	Nationwide	66.5	82.8	25.5	50.7	69.2
Gao Z	Feb.2020	Nationwide				18.8
Jia Y	Feb.2020	Nationwide	95.68		92.16	56.62		98.92	97.3	99.73
Jiang R	Feb.2020	NR	56				51
Peng Y	Feb.2020	Xi’an, Shanxi	98.6	66.4	98.9	50.6
Shen D	Jan.2020-Feb.2020	Guangdong						92.8	86.9	91.2
Tao X	Aug.2020	Guangdong-Hong Kong-Macao Greater Bay Area			80.9
Xu H	Feb.2020-Mar.2020	Central China		87.4		37.1
Cheng YM	Feb.2020-Mar.2020	Xi’an, Shanxi		96.65	81.46		89.49
Ding MJ	Jan.2020	Fujian, Guangxi, Jiangxi	94.57		97.09		95.97
Ge WJ	Feb.2020	Zhejiang	78.1				81.4
Guan CL	NR	NR	88.89	90	77.78		70.89
Guo L	Mar.2020-May.2020	Nationwide	73.66		81.84		84.72			96.5
Huang MY	Jan.2020-Feb.2020	Anhui			75.9	30.8		89.86	81.73	97.6
Huang YZ	Feb.2020	Jiangxi	79.81		11.89	33.56
Jia LL	Feb.2020-Mar.2020	Shanxi	62.45	88.67	35.36	44.66
Jiang XQ	NR	Anhui	89.23		91.54		89.23
Li YX	Jan.2020-Feb.2020	NR	95.8	94.1	94.6			97.3	81.2	89.1
Liu M	NR	NR	71.5		65.5			97.6	92.1	93.33
Naijimai MMTAL	Apr.2020-May.2020	Xinjiang	93.41	92.03	78.32	49.95	90.86	96.17	91.29	90.12
Tan J	Feb.2020	Nationwide						95.03	79.45
Wang S	Mar.2020	Qingdao, Shandong						99.12
Wang LL	Jun.2020	Guizhou						89.7	91.38	87.7
Wang S	Jul.2020-Nov.2020	Xuzhou, Jiangsu	97.3	92	86		71.15	94.4	91.9
Wang Y	Mar.2020	Anhui, Shandong, Jiangsu et al	98.85	99.01	98.58		95.19	74.75	95.69	96.46
Wang YY	Feb.2020	Henan	49.4	79.8	84.7	29.1
Wu CJ	Jun.2021	Yangzhou, Jiangsu	80.88		96.53	58.13	100	70.59	79.44	56.13
Wu P	Mar.2020	Hengyang, Hunan	97.4	79.9	98.8	21.2	61.1
Xu LY	May.2020	Hebei	87.1	94	67.9		78	55.14	50.86	59.14
Yang H	Jan.2020	Wuhan, Hubei						89.91	68.01	99.23
Zhao CX	Mar.2020	Nationwide	79.76	78.24	57.57	76
Zhao N	Feb.2020-Mar.2020	Gansu	36.23		65.98		22.34	96.1	85.7	69.4
Zhu JX	Jun.2020	Zhejiang	63.68		13.43
Zhu JX	Feb.2020	Guangdong			66.42			87.3	85.8	83.6
Note: "NR" means not reported.

## Sheet: KAP-subgroup
Lead author	Sampling month /year	Area	Knowledge（%）							Attitude（%）														Practice（%）
			gender		majors		Study period			Positive							Negative							gender		majors		Study period
			male	female	medical	non-medical	January-March, 2020	April-June, 2020	July 2020 and beyond	male	female	medical	non-medical	January-March, 2020	April-June, 2020	July 2020 and beyond	male	female	medical	non-medical	January-March, 2020	April-June, 2020	July 2020 and beyond	male	female	medical	non-medical	January-March, 2020	April-June, 2020	July 2020 and beyond
Gao Z	Feb.2020	Nationwide								63.16	57.79	58.25	62	99.6
Peng Y	Feb.2020	Xi’an, Shanxi	81.36	82.96	83.49	81.22	82.34			70.12	76.14	74.37	73.26	73.81										87.4	88.28	88.88	87.01	87.94
Shen D	Jan.2020-Feb.2020	Guangdong								91.8	93.8	93.2	92.5	92.7										73.4	79.1	76.3	76.7	76.5
Cheng YM	Feb.2020-Mar.2020	Xi’an, Shanxi	87.08	79.59	95.7	75.36	82.42
Guan CL	NR	NR	74.07	88.89	77.78	77.78
Guo L	Mar.2020-May.2020	Nationwide
Huang MY	Jan.2020-Feb.2020	Anhui	74.39	80.54			78.44																	73.51	73.29			73.36
Huang YZ	Feb.2020	Jiangxi			53.33	46.55	47.81					69.71	68.88	69.03					13.88	14.77	14.61					71.15	68.44	68.94
Jia LL	Feb.2020-Mar.2020	Shanxi			81.04	76.69	78.87
Li YX	Jan.2020-Feb.2020	NR	83.27	84.56			84.33																	86.18	89.87			89.19
Naijimai MMTAL	Apr.2020-May.2020	Xinjiang	74.44	77.57				76.62		81.35	79.31				79.93									84.1	88.36				87.07
Tan J	Feb.2020	Nationwide								87.94	89.13			88.8			4.61	2.28			2.92							83.4
Wang S	Jul.2020-Nov.2020	Xuzhou, Jiangsu	65.9	73.6	71.8	66.3			71.85	88.4	87.3	88.5	84			87.7	11.6	12.7	11.5	16				97	97.4	97.4	96.6			97.2
Wang YY	Feb.2020	Henan			85.71	78.1	71.2
Wu CJ	Jun.2021	Yangzhou, Jiangsu							84.98														19.66	49.06	57.24	60.63	47.42			67.31
Xu LY	May.2020	Hebei	70.5	72.81				71.74																53.45	51.6				50.64
Zhao CX	Mar.2020	Nationwide	64.95	68.02	84.75	60.4	66.94
Zhao N	Feb.2020-Mar.2020	Gansu	40.4	39.9	41	36.3	40			67.2	66.6	69	58.8	66.7														78.42
Ding Y	Feb.2020	Nationwide					59.17
Jia Y	Feb.2020	Nationwide					84.62							94.59							14.12							96.57
Jiang R	Feb.2020	NR					48.41							63							28
Tao X	Aug.2020	Guangdong-Hong Kong-Macao Greater Bay Area							68.66
Xu H	Feb.2020-Mar.2020	Central China					82.46							92.1							5.5
Ding MJ	Jan.2020	Fujian, Guangxi, Jiangxi					94.68							94.68							43.54
Ge WJ	Feb.2020	Zhejiang					61.14							90.89							18.64
Han JL	Feb.2020	Nationwide					62.21
Huang YJ	Apr.2020-May.2020	NR						88.8							86.15							5.91
Kuang ZL	Feb.2020	Wuhan, Hubei					61.6
Li QJ	Jan.2020-Feb.2020	Nationwide					95.66							94.9							5.1
Peng Y	Mar.2020	Hunan					85
Wang Y	Mar.2020	Anhui, Shandong, Jiangsu et al					96.17							93.92							2.83							88.97
Wu P	Mar.2020	Hengyang, Hunan					77.01
Zhu JX	Jun.2020	Zhejiang						61.55
Zhu JX	Feb.2020	Guangdong					66.42																					73.43
Wang S	Mar.2020	Qingdao, Shandong												89.67
Xiao H	Feb.2020	Wuhan, Hubei												75.47							24.53
Yang H	Jan.2020	Wuhan, Hubei												84.67							46.83
Wang LL	Jun.2020	Guizhou																											88.84
Zhang J	Jan.2020-Feb.2020	Guangdong																			26.6
Note: "NR" means not reported.
